# Supplementary material for: Cbfβ Is a Novel Modulator against Osteoarthritis by Maintaining Articular Cartilage Homeostasis through TGF-β Signaling
Source: Cells. 2023 Mar 31;12(7):1064. doi: 10.3390/cells12071064 (PMC10093452; doi:10.3390/cells12071064)
Supplement: Supplementary file 1 [file cells-12-01064-s001.zip]

Archive with 1 entries (1 files):
- cells-2250454-supplementary.pdf
